# Supplementary material for: Natural Variation in OsMKK3 Contributes to Grain Size and Chalkiness in Rice
Source: Front Plant Sci. 2021 Nov 25;12:784037. doi: 10.3389/fpls.2021.784037 (PMC8655879; doi:10.3389/fpls.2021.784037)
Supplement: Supplementary file 1 [file Table_1.xls]

## Sheet: Sheet1
Supplementary Table 1 Improved varieties.
No.	Name	No.	Name
1	112B	48	R629
2	BoB	49	R789
3	BoIIB	50	R869
4	Gang46B	51	Chenghui727
5	HuanongB	52	Fuhui576
6	MeiB	53	Fuhui838
7	Shen97B	54	Guanghui998
8	TeB	55	GuiR100
9	WufengB	56	GuilinR
10	XifeiB	57	Minghui63
11	Gumeisihao	58	Yahui2155
12	R582	59	R7571
13	Dayu23	60	R822
14	Hongnanzao	61	L204
15	Huajingxian74	62	LCL
16	Jinweiai	63	Yuebiao5hao
17	Jinxiangnuo	64	Gui501
18	Keguiyihao	65	Gui826
19	120B	66	Gui965
20	186B	67	Guiyu9hao
21	696B	68	Guiyu9haoxuan
22	82B	69	Guo1
23	D50B	70	Guo2
24	AnfengB	71	Haichangli
25	Guang8B	72	Huanghuazhan
26	HengfengB	73	Huazhan
27	JifengB	74	2428
28	JitianB	75	R50067
29	RuanhuaB	76	Kongyu131
30	ShaonongB	77	Kunmingxiaobaigu
31	ShengB	78	Liaoxing1hao
32	TaifengB	79	Liangxing21hao
33	TianfengB	80	Lijing2hao
34	YexiangB	81	R8
35	YuB	82	Lement
36	Yue4B	83	Daohuaxiang
37	YuefengB	84	BoIIIB
38	Zhongzhe2B	85	9311B
39	Zhongzhe2B	86	2-32B
40	R838-L	87	Chenghui19
41	R1178	88	R273
42	R128	89	BP60
43	R308	90	IRBB5
44	R3158	91	Ce253
45	R318	92	Gui99
46	R5	93	YexiangB
47	R527	94	Chenghui117
