# Supplementary material for: Natural Variation in OsMKK3 Contributes to Grain Size and Chalkiness in Rice
Source: Front Plant Sci. 2021 Nov 25;12:784037. doi: 10.3389/fpls.2021.784037 (PMC8655879; doi:10.3389/fpls.2021.784037)
Supplement: Supplementary file 2 [file Table_2.xls]

## Sheet: Sheet1
Supplementary Table 2 CDS of OsMKK3.
atggcgggg
ctcgaggagc tgaagaagaa gctgcagccc ctgctgttcg acgacccgga caagggcggc
gtcagtagca gggtgcctct cccggaggac acctgcgact cctacgtggt ttctgatggt
ggaactgtga atttgttgag tagatcattg ggtgagtata acatcaatga gcatggcttt
cataaacgaa gcactgggcc agaggagtca gattctggtg aaaaggcata ccgatgtgcc
tctcatgata tgcacatatt tggccccatt ggtaatggtg caagcagtgt tgtgcagaga
gctgttttta taccagttca tcgaattttg gccttgaaga agataaatat atttgagaag
gagaagagac aacaaattct gaatgagatg agaacattat gtgaagcatg ttgttatatt
ggtttagttg aattccaggg tgcattctac atgcctgatt ctggacaaat aagcatcgcc
cttgaataca tggatggtgg gtccttagct aatgttataa agattaagaa atcaatacca
gaaccagttc ttgcacatat gctgcagaaa gtattgctcg gtttgcgcta cttgcatgaa
gtaagacatc tagtgcatag agatataaag ccagcaaatt tgctggtaaa tctcaagggt
gaggcaaaga taacagattt tggagtgagt gctggtttgg ataatacgat ggccatgtgt
gctacctttg taggcacagt cacatatatg tcacctgaga gaattcgtaa cgagaactac
tcttatgctg ctgatatttg gagtcttgga ctagcaatat tggagtgtgc tactggtaaa
tttccatata atgtgaatga aggcccagcc aacctcatgc tgcagattct ggatgatcca
tcaccaacac caccaaaaga ttcttattca tctgagtttt gttcgttcat caatgactgc
ttgcaaaaag acgctgatgc aaggccttcg tgtgagcagc ttttgtcaca cccattcatc
aagaggtatg aaaacactac cgtggacttg gtagcttatg tcaaaagtat tgttgatcca
acagaaagat taaagcaaat agcagagaga agcatgtggg aattttggtg gttgggaata
aagatgcttg ccgtacatta ctacctcctc tttaacggca ctgatgggat ttggcattat
atgaagacat tctacatgga agaatcaact ttcagtttct cagggaatgt gtatgttggc
caaagtgaca tatttgatac tttatcaaat atacgaaaga agttaaaagg tgattgtcct
cgagagaaaa ttgttcatgt tgttgagaag ctacactgtc gtgctcacgg agaaacagga
atagctatac gtgtgtctgg atcgttcatt gtgggaaacc aatttctaat atgtggtgaa
gggttgcaag ctgaagggat gccaagcttg gaggaactct ccatcgatat tccaagcaag
cgggtaggtc agttccgtga gcaatttatc atggaaccag gaagttccat gggatgctac
tacatattaa ggcaagatct atacatcatc caagcctga
