# Supplementary material for: Natural Variation in OsMKK3 Contributes to Grain Size and Chalkiness in Rice
Source: Front Plant Sci. 2021 Nov 25;12:784037. doi: 10.3389/fpls.2021.784037 (PMC8655879; doi:10.3389/fpls.2021.784037)
Supplement: Supplementary file 3 [file Table_3.xls]

## Sheet: Sheet1
Supplementary Table 3 Primer in this study.
Gene Name	Sequence
NO.1-1757Ft	GAAGGTGACCAAGTTCATGCTGAACTGACCTACCCGCTTGCT
NO.2-1757Fc	GAAGGTCGGAGTCAACGGATTACTGACCTACCCGCTTGCC
NO.3-1757R	TCTGGATCGTTCATTGTGGGA
NO.1-1937Fg	GAAGGTGACCAAGTTCATGCTGAACAATTTTCTCTCGAGGACG
NO.2-1937Fa	GAAGGTCGGAGTCAACGGATTTGAACAATTTTCTCTCGAGGACA
NO.3-1937R	CTCAGGGAATGTGTATGTTGGC
NO.1-1957Rg	GAAGGTGACCAAGTTCATGCTTGACATATTTGATACTTTATCAAATATACG
NO.2-1957Ra	GAAGGTCGGAGTCAACGGATTAGTGACATATTTGATACTTTATCAAATATACA
NO.3-1957F2	ACGACAGTGTAGCTTCTCAACAAC
NO.1-5942Rc	GAAGGTGACCAAGTTCATGCTGGATGATCCATCACCAACACC
NO.2-5942Rt	GAAGGTCGGAGTCAACGGATTTGGATGATCCATCACCAACACT
NO.3-5942F	CGAACAAAACTCAGATGAATAAGAAT
NO.1-7903Rg	GAAGGTGACCAAGTTCATGCTGGATGGTGGGTCCTTAGCTG
NO.2-7903Ra	GAAGGTCGGAGTCAACGGATTTGGATGGTGGGTCCTTAGCTA
NO.3-7903F	GAACTGGTTCTGGTATTGATTTCTTA
NO.1-9295Ra	GAAGGTGACCAAGTTCATGCTTGGCTTTCATAAACGAAGCACTA
NO.2-9295Rg	GAAGGTCGGAGTCAACGGATTGGCTTTCATAAACGAAGCACTG
NO.3-9295F	CCTTTTCACCAGAATCTGACTCCT
Ubq F	ACCCTGGCTGACTACAACATC
Ubq R	AGTTGACAGCCCTAGGGTG
SMG1F	5' GTCATGATGAATTCCGATGGG 3'
SMG1R	5' ACTCCTAGATCCCACGTCTCAA 3'
GL3-2F	5' GCAGGAGACATTGCTTAC 3'
GL3-2R	5' CAGTTAAATAATCTATTCATTCGGT 3'
GW2-F	5' GGAGTATCGTGGTGTAAAGAC 3'
GW2-R	5' GGTATGACGGCACTGAAA 3'
DEP3-1F	5' GACCCTCTCGAACAACTGGA 3'
DEP3-1R	5' CTTCCGCGCTAGACTTTTCC 3'
GW8F	5' AGGAGTTTGATGAGGCCAAG 3'
GW8R	5' GCGTGTAGTATGGGCTCTCC 3'
RT-MKK3-F	5' GACACCTGCGACTCCTAC 3'
RT-MKK3-R	5' GCACATCGGTATGCCTTT 3'
OsLG3-RT-F	5' ATGGCTTGCTTGATTACCGAA3'
OsLG3-RT-R	5' AGACCCCGTAAAAGTAGCCCA3'
qPPKL1-RT-F	TAACAACATGACGCCTCCACCTG
qPPKL1-RT-R	GTTTCTGCAGCCACTACAACAGC
TGW6-RT-F	TTGAACTTGCAAAAGGCAGA
TGW6-RT-R	CGGTTCCCCTAATGCAGAT
GW6a-RT-F	CGTGTATAAATGCGCCACAC
GW6a-RT-R	GGCCGATCTCACCAGCTAC
