# Supplementary material for: Natural Variation in OsMKK3 Contributes to Grain Size and Chalkiness in Rice
Source: Front Plant Sci. 2021 Nov 25;12:784037. doi: 10.3389/fpls.2021.784037 (PMC8655879; doi:10.3389/fpls.2021.784037)
Supplement: Supplementary file 4 [file Table_4.xls]

## Sheet: Sheet1
Supplementary Table 4 Phenotype of hybrid rice.
Name	Chalkiness degree (%)	Gel consistency (mm)	Amylose content (%)	Ratio of length to width
Yexiangyou9hao	0.7	76	16.1	3
Yexiangyousimiao	0.5	69	15.5	3.5
Yexiangyoulisi	0.1	82	13.2	3.8
Yexiangyou2hao	1.6	73	16.8	3.1
Yexiangyou3hao	1.6	70	16.4	3.1
Yexiangyou2998	4.8	53	20.7	2.6
Yexiangyou863	3.4	84	13.2	3.1
Yexiangyou688	7.5	84	15.3	2.8
Yexiangyou703	0.9	73	15	3
Yexiangyouxinhuazhan	0.3	70	17	3.4
Yexiangyoubasi	0.5	71	17.2	3.6
Yexiangyouhaisi	3.2	82	13	3.4
Yexiangyou700	1.6	81	22.1	3.1
Yexiangyoutiansi	0.3	70	17	3.4
Yexiangyouyousi	0.3	70	16.8	4.1
Yexiangyoumingyuesimiao	0.9	80	17.5	3.3
